# Supplementary material for: A NANOG‐pERK reciprocal regulatory circuit regulates Nanog autoregulation and ERK signaling dynamics
Source: EMBO Rep. 2022 Sep 6;23(11):e54421. doi: 10.15252/embr.202154421 (PMC9638859; doi:10.15252/embr.202154421)
Supplement: Supplementary file 3 — Source Data for Expanded View [file EMBR-23-e54421-s008.zip]

Archive with 5 entries (4 files):
- EV_Figure_Source_Data/
- EV_Figure_Source_Data/EMBOR-2021-54421V4-Figure_EV1_Source_Data-sd.pdf
- EV_Figure_Source_Data/EMBOR-2021-54421V4-Figure_EV2_Source_Data-sd.pdf
- EV_Figure_Source_Data/EMBOR-2021-54421V4-Figure_EV4_Source_Data-sd.pdf
- EV_Figure_Source_Data/EMBOR-2021-54421V4-Figure_EV5_Source_Data-sd.pdf
